# Supplementary material for: Male Stressed Mice Having Behavioral Control Exhibit Escalations in Dorsal Dentate Adult-Born Neurons and Spatial Memory
Source: Int J Mol Sci. 2023 Jan 19;24(3):1983. doi: 10.3390/ijms24031983 (PMC9916676; doi:10.3390/ijms24031983)
Supplement: Supplementary file 1 [file ijms-24-01983-s001.zip]

Archive with 1 entries (1 files):
- ijms-2126110-supplementary.pdf
